# Supplementary material for: An interspecific barberry hybrid enables genetic dissection of non-host resistance to the stem rust pathogen Puccinia graminis
Source: J Exp Bot. 2018 Feb 26;69(10):2483–93. doi: 10.1093/jxb/ery066 (PMC5920301; doi:10.1093/jxb/ery066)
Supplement: Supplementary Table S1 [file ery066_suppl_supplementary_table_s1.xlsx]

## Sheet: Table S1
Accession ID	Species/Taxa	Site Name	Latitude	Longitude	Elevation (meters)	GBS Library ID	GBS Barcode	PE reads	SRA number
LK001	B. vulgaris	LK, Sheffield, MA	42.0829	-73.3653	222.669	Lib1_11	GAGCGACAT	5076540	SRR5712041
LK003	B. ×ottawensis	LK, Sheffield, MA	42.0831	-73.3653	220.506	Lib2_81	CATCTGCCG	4133794	SRR5725064
LK004	B. thunbergii	LK, Sheffield, MA	42.0837	-73.3655	218.103	Lib1_01	TGACGCCA	3438412	SRR5712436
LK008	B. ×ottawensis	LK, Sheffield, MA	42.084	-73.3674	221.468	Lib1_22	ATATAA	3027128	SRR5725065
LK009	B. ×ottawensis	LK, Sheffield, MA	42.0841	-73.3673	235.647	Lib1_23	TGGCAACAGA	1769182	SRR5725062
LK015	B. ×ottawensis	LK, Sheffield, MA	42.0843	-73.3675	233.724	Lib1_24	CTCGTCG	2876880	SRR5725063
LK019	B. ×ottawensis	LK, Sheffield, MA	42.0844	-73.3676	233.003	Lib1_25	GCCTACCT	4099128	SRR5725060
LK020	B. thunbergii	LK, Sheffield, MA	42.0846	-73.3674	229.158	Lib1_03	GAAGTG	3163234	SRR5712443
LK031	B. ×ottawensis	LK, Sheffield, MA	42.0826	-73.3692	242.857	Lib1_26	CACCA	6605262	SRR5725061
LK034	B. thunbergii	LK, Sheffield, MA	42.0819	-73.3693	248.625	Lib1_04	TAGCGGAT	3925242	SRR5712437
LK039	B. ×ottawensis	LK, Sheffield, MA	42.0845	-73.3675	250.067	Lib2_74	TGAAT	6156278	SRR5725096
LK041	B. ×ottawensis	LK, Sheffield, MA	42.0844	-73.3673	237.81	Lib1_27	AATTAG	4973174	SRR5725058
LK043	B. ×ottawensis	LK, Sheffield, MA	42.0845	-73.3674	233.003	Lib2_75	CATAT	5702740	SRR5725097
LK045	B. thunbergii	LK, Sheffield, MA	42.0847	-73.3674	232.042	Lib1_05	TATTCGCAT	4036518	SRR5712431
LK048	B. ×ottawensis	LK, Sheffield, MA	42.0846	-73.3673	229.158	Lib1_28	GGAACGA	4872288	SRR5725059
LK050	B. ×ottawensis	LK, Sheffield, MA	42.0841	-73.3677	233.965	Lib1_29	ACAACT	5452832	SRR5725066
LK055	B. ×ottawensis	LK, Sheffield, MA	42.0836	-73.3678	238.771	Lib2_82	GGACAG	5219090	SRR5725109
LK056	B. vulgaris	LK, Sheffield, MA	42.0835	-73.3677	238.771	Lib1_14	TCTTGG	4175960	SRR5712040
LK059	B. ×ottawensis	LK, Sheffield, MA	42.0835	-73.3679	242.857	Lib1_30	ACTGCT	5215596	SRR5725067
LK060	B. ×ottawensis	LK, Sheffield, MA	42.0835	-73.368	244.78	Lib1_31	CGTGGACAGT	4237420	SRR5725082
LK061	B. vulgaris	LK, Sheffield, MA	42.0834	-73.368	244.059	Lib1_19	GCGCTCA	3093858	SRR5712039
LK062	B. thunbergii	LK, Sheffield, MA	42.0834	-73.3681	243.097	Lib1_07	CCGAACA	3972238	SRR5712438
LK064	B. ×ottawensis	LK, Sheffield, MA	42.0842	-73.3677	240.694	Lib1_32	TGGCACAGA	6165670	SRR5725083
LK065	B. vulgaris	LK, Sheffield, MA	42.0841	-73.3679	242.136	Lib1_15	GGTGT	6950634	SRR5712046
LK068	B. ×ottawensis	LK, Sheffield, MA	42.0836	-73.3683	244.539	Lib2_76	GTGACACAT	5828966	SRR5725108
LK070	B. vulgaris	LK, Sheffield, MA	42.0832	-73.3682	248.384	Lib1_17	CTAAGCA	2612146	SRR5712045
LK072	B. ×ottawensis	LK, Sheffield, MA	42.0826	-73.3688	248.144	Lib1_33	TGCTT	5906450	SRR5725080
LK074	B. ×ottawensis	LK, Sheffield, MA	42.082	-73.3696	249.586	Lib1_34	GCAAGCCAT	6404844	SRR5725081
LK076	B. thunbergii	LK, Sheffield, MA	42.0821	-73.3696	245.981	Lib1_08	GGAAGACAT	314898	SRR5712439
LK078	B. ×ottawensis	LK, Sheffield, MA	42.0822	-73.3695	242.376	Lib1_35	CGCACCAATT	3986644	SRR5725078
LK081	B. ×ottawensis	LK, Sheffield, MA	42.0815	-73.3698	249.586	Lib1_21	TTCGTT	4053490	SRR5725079
LK083	B. ×ottawensis	LK, Sheffield, MA	42.0815	-73.3698	250.908	Lib1_36	CTCGCGG	5381444	SRR5725076
LK084	B. ×ottawensis	LK, Sheffield, MA	42.0814	-73.3699	250.067	Lib1_37	AACTGG	4244862	SRR5725077
LK085	B. ×ottawensis	LK, Sheffield, MA	42.0813	-73.3702	253.431	Lib1_38	ATGAGCAA	2928552	SRR5725074
LK086	B. vulgaris	LK, Sheffield, MA	42.0814	-73.3702	253.912	Lib1_18	ATTAT	2573422	SRR5712044
LK088	B. ×ottawensis	LK, Sheffield, MA	42.0815	-73.37	252.47	Lib1_39	CTTGA	6661730	SRR5725075
LK090	B. ×ottawensis	LK, Sheffield, MA	42.0816	-73.3699	251.989	Lib2_73	GGAGTCAAG	5641118	SRR5725055
LK092	B. ×ottawensis	LK, Sheffield, MA	42.0811	-73.3706	254.152	Lib1_40	GCGTCCT	4494402	SRR5725054
LK093	B. ×ottawensis	LK, Sheffield, MA	42.0813	-73.3705	249.105	Lib1_41	ACCAGGA	5294902	SRR5725053
LK094	B. ×ottawensis	LK, Sheffield, MA	42.0845	-73.3676	227.476	Lib2_85	GAATGCAATA	4721466	SRR5725095
LK095	B. ×ottawensis	LK, Sheffield, MA	42.0849	-73.3669	218.103	Lib1_42	CCACTCA	6367578	SRR5725052
LK097	B. ×ottawensis	LK, Sheffield, MA	42.0843	-73.3677	241.415	Lib1_43	TCACGGAAG	5767108	SRR5725051
LK102	B. ×ottawensis	LK, Sheffield, MA	42.0839	-73.3679	241.775	Lib2_77	TATGT	4701388	SRR5725050
LK106	B. ×ottawensis	LK, Sheffield, MA	42.0831	-73.3683	244.539	Lib1_45	TAGCCAA	5419592	SRR5725049
LK107	B. thunbergii	LK, Sheffield, MA	42.0826	-73.3686	245.981	Lib1_09	GGCTTA	3683468	SRR5712440
LK109	B. ×ottawensis	LK, Sheffield, MA	42.0822	-73.3685	254.152	Lib1_46	ATATCGCCA	4268610	SRR5725048
LK111	B. ×ottawensis	LK, Sheffield, MA	42.0823	-73.3683	254.513	Lib1_47	CTCTA	5050738	SRR5725057
LK113	B. ×ottawensis	LK, Sheffield, MA	42.0831	-73.3692	249.586	Lib1_48	GGTGCACATT	5786148	SRR5725056
LK115	B. ×ottawensis	LK, Sheffield, MA	42.0819	-73.3685	255.594	Lib2_49	CTCTCGCAT	3307866	SRR5725084
LK116	B. ×ottawensis	LK, Sheffield, MA	42.0817	-73.3685	256.075	Lib2_50	CAGAGGT	4883274	SRR5725085
LK119	B. ×ottawensis	LK, Sheffield, MA	42.0818	-73.3684	257.277	Lib2_51	GCGTACAAT	5719842	SRR5725086
LK121	B. ×ottawensis	LK, Sheffield, MA	42.0818	-73.3683	254.393	Lib2_52	ACGCGCG	4174180	SRR5725087
LK122	B. ×ottawensis	LK, Sheffield, MA	42.0818	-73.3683	254.873	Lib2_53	GTCGCCT	5930126	SRR5725088
LK125	B. ×ottawensis	LK, Sheffield, MA	42.0815	-73.3681	251.509	Lib2_54	AATAACCAA	4318162	SRR5725089
LK128	B. ×ottawensis	LK, Sheffield, MA	42.0816	-73.368	245.861	Lib2_55	AATGAACGA	5290234	SRR5725090
LK132	B. ×ottawensis	LK, Sheffield, MA	42.0814	-73.3682	247.904	Lib2_56	CGTCGCCACT	3448380	SRR5725091
LK133	B. ×ottawensis	LK, Sheffield, MA	42.0813	-73.3682	247.423	Lib2_57	ATGGCAA	4072936	SRR5725092
LK134	B. thunbergii	LK, Sheffield, MA	42.0813	-73.3683	243.578	Lib1_10	AACGCACATT	3972238	SRR5712441
LK137	B. ×ottawensis	LK, Sheffield, MA	42.0817	-73.3683	241.896	Lib2_78	CAGTGCCATT	4429498	SRR5725093
LK147	B. ×ottawensis	LK, Sheffield, MA	42.0843	-73.3672	225.553	Lib2_58	GAAGCA	4476918	SRR5725099
LK149	B. ×ottawensis	LK, Sheffield, MA	42.0843	-73.3673	228.197	Lib2_59	AACGTGCCT	3957156	SRR5725098
LK153	B. ×ottawensis	LK, Sheffield, MA	42.0844	-73.3676	228.197	Lib2_60	CCTCG	4381978	SRR5725101
LK156	B. ×ottawensis	LK, Sheffield, MA	42.0845	-73.3675	235.887	Lib2_61	CTCAT	4458178	SRR5725100
LK157	B. ×ottawensis	LK, Sheffield, MA	42.0845	-73.3673	235.166	Lib2_62	ACGGTACT	4949356	SRR5725103
LK158	B. ×ottawensis	LK, Sheffield, MA	42.0845	-73.3674	231.562	Lib2_63	GCGCCG	3673136	SRR5725102
LK160	B. ×ottawensis	LK, Sheffield, MA	42.0844	-73.3672	232.523	Lib2_64	CAAGT	5078592	SRR5725105
LK162	B. vulgaris	LK, Sheffield, MA	42.0839	-73.3678	246.943	Lib1_20	ACTGCGAT	1456040	SRR5712043
LK163	B. ×ottawensis	LK, Sheffield, MA	42.0839	-73.3679	248.144	Lib2_65	TCCGAG	4318376	SRR5725104
LK165	B. ×ottawensis	LK, Sheffield, MA	42.083	-73.3681	244.78	Lib2_84	AAGACGCT	4621838	SRR5725107
LK166	B. ×ottawensis	LK, Sheffield, MA	42.0831	-73.3681	246.462	Lib2_79	ACAACCAACT	3988554	SRR5725106
LK170	B. ×ottawensis	LK, Sheffield, MA	42.0814	-73.369	257.998	Lib2_66	TAGATGA	5492218	SRR5725070
LK172	B. ×ottawensis	LK, Sheffield, MA	42.0812	-73.3688	260.161	Lib2_67	TGGCCAG	4668234	SRR5725071
LK173	B. vulgaris	LK, Sheffield, MA	42.0813	-73.3688	260.641	Lib1_16	GGATA	4136298	SRR5712048
LK174	B. ×ottawensis	LK, Sheffield, MA	42.0813	-73.3686	259.92	Lib2_80	TGCAGA	5245538	SRR5725068
LK176	B. ×ottawensis	LK, Sheffield, MA	42.0813	-73.3676	252.951	Lib1_44	TATCA	7596474	SRR5725069
LK177	B. ×ottawensis	LK, Sheffield, MA	42.0816	-73.3678	255.114	Lib2_69	TTGCTG	5073708	SRR5725110
LK178	B. ×ottawensis	LK, Sheffield, MA	42.0822	-73.3678	253.191	Lib2_70	CGCAACCAGT	4296644	SRR5725094
LK182	B. ×ottawensis	LK, Sheffield, MA	42.0827	-73.368	252.951	Lib2_71	TCACTG	5824024	SRR5725072
LK185	B. ×ottawensis	LK, Sheffield, MA	42.0835	-73.3677	242.857	Lib2_72	ACAGT	4112692	SRR5725073
LK186	B. thunbergii	LK, Sheffield, MA	42.0836	-73.3676	242.376	Lib1_02	CAGATA	3602020	SRR5712442
JM001	B. vulgaris	Adams Point Road, Durham, NH	43.0975	-70.8729	10.4	Lib2_88	CTTAG	2126620	SRR5712042
Kobold	B. thunbergii	Agronomy Road, Storrs, CT	41.7946	-72.2277	200.1	Lib3_96	CGTTCA	247562	SRR5712435
UCONN1	B. thunbergii	Agronomy Road, Storrs, CT	41.7946	-72.2277	200.1	Lib3_95	TCAGAGAT	932120	SRR5712434
TW002	B. vulgaris	Randall Road, Lee, NH	43.1561	-70.9742	46.5	Lib2_90	GCCAACAAGA	1830892	SRR5712047
TW003	B. thunbergii	Randall Road, Lee, NH	43.1561	-70.9742	46.5	Lib2_91	TGCCGCAT	3999730	SRR5712432
TW010	B. thunbergii	Randall Road, Lee, NH	43.1561	-70.9742	46.5	Lib2_96	CGTTCA	1486196	SRR5712433
WH001	B. vulgaris	Piscataqua Road, Durham, NH	43.1252	-70.8717	2.3	Lib2_86	TAGCAG	7149706	SRR5712049
