# Supplementary material for: An interspecific barberry hybrid enables genetic dissection of non-host resistance to the stem rust pathogen Puccinia graminis
Source: J Exp Bot. 2018 Feb 26;69(10):2483–93. doi: 10.1093/jxb/ery066 (PMC5920301; doi:10.1093/jxb/ery066)
Supplement: Supplementary Table S2 [file ery066_suppl_supplementary_table_s2.xlsx]

## Sheet: Table S2
Parental species	% Homozygous Bt	% Heterozygous (Bt/Bv)	% Homozygous Bv
Berberis thunbergii = Bt	100	0	0
Berberis vulgaris = Bv	0	0	100
Possible Hybrid Pedigrees (up to four generations)	% Homozygous Bt	% Heterozygous (Bt/Bv)	% Homozygous Bv
Bt/Bv = F1	0	100	0
Backcrosses to parental species
F1/Bt = BC1-Bt	50	50	0
F1/Bv = BC1-Bv	0	50	50
F1/Bt//Bt = BC2-Bt	75	25	0
F1/Bv//Bv = BC2-Bv	0	25	75
F1/Bt//Bt///Bt = BC3-Bt	87.5	12.5	0
F1/Bv//Bv///Bv = BC3-Bv	0	12.5	87.5
Crosses among F1 hybrids
F1/F1 = F2	25	50	25
F1/F1//F1 = F3	25	50	25
Note: F2 = F3 = ... = Fn
Mixed crosses (3 generations)
F1/Bt//Bv	0	75	25
F1/Bt//F1	37.5	50	12.5
F1/Bv//Bt	25	75	0
F1/Bv//F1	12.5	50	37.5
F1/F1//Bt	50	50	0
F1/F1//Bv	0	50	50
Mixed crosses (4 generations)
F1/Bt//Bt///Bv	0	87.5	12.5
F1/Bt//Bt///F1	43.75	50	6.25
F1/Bv//Bv///Bt	12.5	87.5	0
F1/Bv//Bv///F1	6.25	50	43.75
F1/Bt//Bv///Bt	37.5	62.5	0
F1/Bt//Bv///Bv	0	37.5	62.5
F1/Bt/Bv///F1	18.75	50	31.25
F1/Bv//Bt///Bt	62.5	37.5	0
F1/Bv//Bt///Bv	0	62.5	37.5
F1/Bv//Bt///F1	31.25	50	18.75
F1/Bt//F1///Bt	62.5	37.5	0
F1/Bt//F1///Bv	0	62.5	37.5
F1/Bt//F1///F1	31.25	50	18.75
F1/Bv//F1///Bt	37.5	62.5	0
F1/Bv//F1///Bv	0	37.5	62.5
F1/Bv//F1///F1	18.75	50	31.25
F1/F1//Bt///Bt	75	25	0
F1/F1//Bt///Bv	0	75	25
F1/F1//Bt///F1	37.5	50	12.5
F1/F1//Bv///Bt	25	75	0
F1/F1//Bv///Bv	0	25	75
F1/F1//Bv///F1	12.5	50	37.5
F1/F1//F1///Bt	50	50	0
F1/F1//F1///Bv	0	50	50
Selected, high heterozygosity mixed crosses (5 generations)
BC3-Bt/Bv	0	93.75	6.25
BC3-Bv/Bt	6.25	93.75	0
