# Supplementary material for: An interspecific barberry hybrid enables genetic dissection of non-host resistance to the stem rust pathogen Puccinia graminis
Source: J Exp Bot. 2018 Feb 26;69(10):2483–93. doi: 10.1093/jxb/ery066 (PMC5920301; doi:10.1093/jxb/ery066)
Supplement: Supplementary Table S3 [file ery066_suppl_supplementary_table_s3.xlsx]

## Sheet: Table S3
Plant ID	Total Bt homozygous loci	Total (Bt/Bv) heterozygous loci	Total Bv homozygous loci	Missing data	% Bt homozygous loci	% Bt/Bv heterozygous loci	% Bv homozygous loci	Inferred hybrid pedigree	Disease reaction type (2015)	Disease reaction type (2016)	Disease reaction type (final)	Disease Notes
LK003	4	445	8	2	0.875274	97.3742	1.75055	F1	Resistant	Resistant	Resistant	Flecking
LK008	97	349	9	4	21.3187	76.7033	1.97802	F1/Bv//Bt	Susceptible		Susceptible	Pycnia and aecia developed
LK009	4	424	7	24	0.91954	97.4713	1.6092	F1	Resistant	Susceptible	Susceptible	Pycnia and aecia developed
LK015	5	439	10	5	1.10132	96.696	2.20264	F1	Resistant	Resistant	Resistant	No visual symptoms
LK019	4	445	7	3	0.877193	97.5877	1.53509	F1	Susceptible		Susceptible	Pycnia and aecia developed
LK031	3	444	10	2	0.656455	97.1554	2.18818	F1	Intermediate		Intermediate	Some pycnia, mainly flecking
LK039	4	427	19	9	0.888889	94.8889	4.22222	F1	Resistant	Resistant	Resistant	Flecking
LK041	2	440	12	5	0.440529	96.9163	2.64317	F1	Resistant	Resistant	Resistant	Flecking
LK043	5	428	23	3	1.09649	93.8596	5.04386	BC3-Bt/Bv	Susceptible		Susceptible	Pycnia and aecia developed
LK048	0	452	6	1	0	98.69	1.31004	F1	Susceptible		Susceptible	Pycnia and aecia developed
LK050	2	444	7	6	0.441501	98.0132	1.54525	F1	Susceptible		Susceptible	Pycnia and aecia developed
LK055	3	296	154	6	0.662252	65.3422	33.9956	F1/Bv//Bt///Bv	--	Susceptible	Susceptible	Pycnia and aecia developed
LK059	1	449	7	2	0.218818	98.2495	1.53173	F1	--	--	--	--
LK060	5	440	12	2	1.09409	96.2801	2.62582	F1	Susceptible		Susceptible	Pycnia and aecia developed
LK064	1	438	18	2	0.218818	95.8425	3.93873	F1	Resistant		Resistant	Flecking
LK068	4	442	11	2	0.875274	96.7177	2.407	F1	--	Resistant	Resistant	Flecking
LK072	3	445	8	3	0.657895	97.5877	1.75439	F1	Susceptible		Susceptible	Pycnia and aecia developed
LK074	2	445	10	2	0.437637	97.3742	2.18818	F1	Intermediate		Intermediate	Some pycnia, mainly flecking
LK078	2	440	15	2	0.437637	96.2801	3.28228	F1	Susceptible		Susceptible	Pycnia and aecia developed
LK081	2	432	21	4	0.43956	94.9451	4.61538	F1	Resistant	Resistant	Resistant	No visual symptoms
LK083	2	440	17	0	0.43573	95.8606	3.7037	F1	Resistant	Resistant	Resistant	Flecking
LK084	4	438	15	2	0.875274	95.8425	3.28228	F1	Resistant	Resistant	Resistant	Flecking
LK085	1	445	9	4	0.21978	97.8022	1.97802	F1	Resistant	Resistant	Resistant	No visual symptoms
LK088	3	440	14	2	0.656455	96.2801	3.06346	F1	Susceptible		Susceptible	Pycnia and aecia developed
LK090	2	437	16	4	0.43956	96.044	3.51648	F1	Susceptible		Susceptible	Pycnia and aecia developed
LK092	3	437	18	1	0.655022	95.4148	3.93013	F1	Resistant	Susceptible	Susceptible	Pycnia and aecia developed
LK093	2	436	16	5	0.440529	96.0352	3.52423	F1	Susceptible		Susceptible	Pycnia and aecia developed
LK094	3	440	14	2	0.656455	96.2801	3.06346	F1	Susceptible		Susceptible	Pycnia and aecia developed
LK095	5	418	34	2	1.09409	91.4661	7.43982	BC3-Bt/Bv	Susceptible		Susceptible	Pycnia and aecia developed
LK097	1	136	318	4	0.21978	29.8901	69.8901	BC2-Bv	Susceptible		Susceptible	Pycnia and aecia developed
LK102	5	444	9	1	1.0917	96.9432	1.96507	F1	Resistant	Resistant	Resistant	Flecking
LK106	1	441	15	2	0.218818	96.4989	3.28228	F1	Susceptible		Susceptible	Pycnia and aecia developed
LK109	1	210	241	7	0.221239	46.4602	53.3186	BC1-Bv	Susceptible		Susceptible	Pycnia and aecia developed
LK111	5	443	11	0	1.08932	96.5142	2.39651	F1	Intermediate		Intermediate	Some pycnia, mainly flecking
LK113	3	440	16	0	0.653595	95.8606	3.48584	F1	Resistant		Resistant	No visual symptoms
LK115	3	424	13	19	0.681818	96.3636	2.95455	F1	Susceptible		Susceptible	Pycnia and aecia developed
LK116	3	444	12	0	0.653595	96.732	2.61438	F1	--	--	--	--
LK119	3	439	17	0	0.653595	95.6427	3.7037	F1	Resistant	Resistant	Resistant	Flecking
LK121	3	442	10	4	0.659341	97.1429	2.1978	F1	Intermediate		Intermediate	Chlorosis, necrosis, and reddening
LK122	1	427	9	22	0.228833	97.7117	2.0595	F1	Resistant		Resistant	Flecking
LK125	3	443	9	4	0.659341	97.3626	1.97802	F1	Intermediate		Intermediate	Chlorosis, necrosis, and reddening
LK128	2	446	9	2	0.437637	97.593	1.96937	F1	Intermediate		Intermediate	Chlorosis, necrosis, and reddening
LK132	5	443	8	3	1.09649	97.1491	1.75439	F1	Susceptible		Susceptible	Pycnia and aecia developed
LK133	1	442	13	3	0.219298	96.9298	2.85088	F1	Susceptible		Susceptible	Pycnia and aecia developed
LK137	4	440	13	2	0.875274	96.2801	2.84464	F1	Intermediate		Intermediate	Chlorosis, necrosis, and reddening
LK147	3	374	80	2	0.656455	81.8381	17.5055	F1/Bt//Bv	Susceptible		Susceptible	Pycnia and aecia developed
LK149	154	298	6	1	33.6245	65.0655	1.31004	F1/Bt//Bv///Bt	Intermediate		Intermediate	Chlorosis, necrosis, and reddening
LK153	0	446	10	3	0	97.807	2.19298	F1	Susceptible		Susceptible	Pycnia and aecia developed
LK156	1	445	10	3	0.219298	97.5877	2.19298	F1	Intermediate		Intermediate	Some pycnia, mainly flecking
LK157	4	442	11	2	0.875274	96.7177	2.407	F1	Resistant	Resistant	Resistant	Flecking
LK158	2	445	8	4	0.43956	97.8022	1.75824	F1	Susceptible		Susceptible	Pycnia and aecia developed
LK160	3	441	14	1	0.655022	96.2882	3.05677	F1	Susceptible		Susceptible	Pycnia and aecia developed
LK163	1	432	19	7	0.221239	95.5752	4.20354	F1	Resistant	Resistant	Resistant	Flecking
LK165	5	439	13	2	1.09409	96.0613	2.84464	F1	Susceptible		Susceptible	Pycnia and aecia developed
LK166	150	298	7	4	32.967	65.4945	1.53846	F1/Bt//Bv///Bt	Resistant	Intermediate	Intermediate	Chlorosis, necrosis, and reddening
LK170	2	438	16	3	0.438596	96.0526	3.50877	F1	--	Susceptible	Susceptible	Pycnia and aecia developed
LK172	6	439	13	1	1.31004	95.8515	2.83843	F1	Resistant		Resistant	Flecking
LK174	0	446	12	1	0	97.3799	2.62009	F1	Susceptible		Susceptible	Pycnia and aecia developed
LK176	2	441	14	2	0.437637	96.4989	3.06346	F1	Susceptible		Susceptible	Pycnia and aecia developed
LK177	1	443	14	1	0.218341	96.7249	3.05677	F1	Susceptible		Susceptible	Pycnia and aecia developed
LK178	4	435	16	4	0.879121	95.6044	3.51648	F1	Susceptible		Susceptible	Pycnia and aecia developed
LK182	2	333	123	1	0.436681	72.7074	26.8559	F1/Bt//Bv	Intermediate		Intermediate	Some pycnia, mainly flecking
LK185	5	438	12	4	1.0989	96.2637	2.63736	F1	Susceptible		Susceptible	Pycnia and aecia developed
